# Supplementary material for: The Association Between Perceived Discrimination and Body Mass Index (BMI) Among Asian American Women Before and During the COVID-19 Pandemic
Source: Int J Environ Res Public Health. 2025 Apr 22;22(5):661. doi: 10.3390/ijerph22050661 (PMC12111472; doi:10.3390/ijerph22050661)
Supplement: Supplementary file 1 [file ijerph-22-00661-s001.zip]

Archive with 1 entries (1 files):
- ijerph-3533668-supplementary.pdf
